# Supplementary material for: Repeated Evaluations of Testes and Semen Characteristics in Two Binturongs (Arctictis binturong)
Source: Front Vet Sci. 2021 Mar 12;8:658573. doi: 10.3389/fvets.2021.658573 (PMC7994327; doi:10.3389/fvets.2021.658573)
Supplement: Supplementary file 1 [file Data_Sheet_1.xlsx]

## Sheet: Binturong 1
	Binturong 1 KUDUNG / 000728E706	Project 2	Project 3	Project 4	Project 5	Project 6	Project 7	Project 8	Project 9	Project 18	Project 19	Project 20
	Location: Lok Kawi Wildlife Park, KK	2018-05-23	2018-06-22	2018-08-09	2018-09-21	2018-10-10	2018-11-21	2019-01-15	2019-02-20	2020-06-22	2020-07-16	2020-08-17
	Status: Captive / Age	Adult	Adult	Adult	Adult	Adult	Adult	Adult	Adult	Adult	Adult	Adult
	Body weight (kg)	11.55	11.2	11	10.3	10.75	10.35	11.6	11.05	8.5	8.5	10
	EE: Seager Model 14, Probe size: 2.2 cm
	EE - 1st stimulation - 10x cycle	2V, 3V & 4V	2V, 3V & 4V	2V, 3V & 4V	3V, 4V & 5V	4V & 5V	3V, 4V & 5V	3V, 4V & 5V	2V, 3V & 4V	3V, 4V & 5V	2V, 3V & 4V	1V, 2V & 3V
	2nd stimulation - 10x cycle	3V, 4V & 5V	3V, 4V & 5V	4V, 5V & 6V	4V, 5V & 6V	5V & 6V	4V, 5V & 6V	4V, 5V & 6V	4V, 5V & 6V	6V, 5V & 6V	3V, 4V & 6V	4V
	3rd stimulation - 10x cycle	4V, 5V & 6V	4V	5V, 6V & 7V	5V, 6V & 7V	-	5V & 6V	5V & 6V	-	-	-	-
	4th stimulation - 10x cycle	4V, 5V & 6V	-	-	-	-	-	-	-	-	-	-
	Semen color	Milky	Thin Milky/Light yellow	Milky/thin Milky	Thin Milky	Thin greyish white	Milky white/Very thin pale white/Dirty yellowish	Clear/Milky white	Clear/Thin creamy white	Pale cream	Pale cream	Pale creamy white
	pH	8.5	6.0 & 9.0	9	8	8.0 & 9.0	7.5 & 9.0	7.5 & 9.0	6.0 & 8.0	8.5	6.0 & 9.0	7.0 & 9.0
	Semen total volume (µl)	148	#1 & #2 - 260	300	130	280	#1 & #2 - 200	#2-#5; 310	#2-#4; 290	270	#3; 50	#2 & #3; 190
	Fraction 1 (µl)	20	170	100 (M)	90	50	30	12, discard (M)	150, discard (M)	40	80	90
	Fraction 2 (µl)	8	90	20 (a drop)	40	~30 + 150 Tris	180	20	90	150	20	130
	Fraction 3 (µl)	35	1100	80	-	50	1900	60	140	80	50	60
	Fraction 4 (µl)	85	-	200	-	-	-	85	60	-	-	-
	Fraction 5 (µl)	-	-	-	-	-	-	150	-	-	-	-
	% Motility / % Progressive (AMI) [SMI]	80 / 70 (60) [70]	#1 & #2 - 83/70 (62.3) [71.5]	80 / 70 (60) [70]	90 / 50 (67.5) [75]	90 / 50 (67.5) [75]	#1 & #2 - 90 / 80 (90) [85]	#2-#5; 80 / 70 (60) [70]	#2-#4; 85 / 80 (85) [82.5]	75 / 70 (56.3) [67.5]	#3; 90 / 80 (90) [85]	#2 & #3; 53/48; (26.5); [46.5]
	Fraction 1 (%)	90 / 80 (90) [85]	80 / 70 (60) [70]	No sperm	90 /50 (67.5) [75]	70 / 50 (35) [55], conc.	>90 / 90 (90) [85], conc.	No sperm, urine	No sperm, urine	90 / 90 (90) [85]	O / 0 (0) [0]	7 / 3 (1.75) [3.5]
	Fraction 2 (%)	90 / 80 (90) [85]	90 / 80 (90) [85]	>95 / 90 (95) [87.5]	90 /50 (67.5) [75]	90 / 70 (67.5) [75], mod.	90 / 70 (67.5) [75], mod.	90 / 80 (90) [85], mod.	80 / 70 (60) [70], mod.	70 / 65 (52.5) [65]	4 / 1 (1) [2]	55 / 50 (27.5) [47.5]
	Fraction 3 (%)	80 / 70 (60) [70]	urine	70 / 60 (52.5) [65]	-	90 / 80 (90) [85], mod.	dead sperm	50 / 30 (25) [45], mod.	>90 / 90 (90) [85], mod.	70 / 65 (52.5) [65]	90 / 80 (90) [85], mod.	48 / 43 (24) [44]
	Fraction 4 (%)	70 / 60 (52.5) [65]	-	80 / 70 (60) [70]	-	-	-	80 / 70 (60) [70], few	80 / 70 (60) [70], few	-	-	-
	Fraction 5 (%)	-	-	-	-	-	-	89 / 70 (66.8) [74.5], few	-	-	-	-
	% Live (Eosin-Nigrosin stain)	83.2	84.9	- (over stain)	88.1	75.6	- (over stain)	78	78	70	44.5	26.5
	Morphology (Diff-Quik stain)
	% Normal acrosome	-	-	-	-	-	-	-	-	67.4	79.3	52.4
	% Abnormal acrosome	-	-	-	-	-	-	-	-	32.6	20.7	47.6
	% Normal sperm	19	19.73	33	30	25	34	31	16	33.9	23.6	42
	% Abnormalities	81	80.26	67	70	75	66	29	84	66.1	76.4	58
	· Head defect - macrocephalic	1.7	0	0	1	0	2	0.9	1	0	0	1.5
	- microcephalic	0.4	0	4	0	0	0	0	2	0	1.1	0
	- round heads	0	0	0	0	0	0	0	0	0	0	1
	- bicephalic	1.3	0.43	0	0	0	0	0	0	0	0	0.5
	- tapering/narrow	0	0	0	0	0	0	0	0	0	0	0.5
	· Mid-piece defect - bent tail	22.4	15.78	11	12	16	3	4.4	19	0	29	8
	· Tail defect – bent	51.3	61.4	47	55	56	57	58	60	27.4	31.6	38.5
	– coiled	1.3	0.87	5	0	1	4	4.4	2	27.4	14.7	7.5
	– tightly coiled	2.6	1.75	0	2	1	0	0	0	0	0	0
	– double tail	0	0	0	0	0	0	0	0	0	0	0.5
	Concentration (x106 sperm/ml)	107.5	8.5	85.5	195	108.8	11	168	94	33.38	21.96	56.4
	Semen extender:	TYB	TYB	TYB	TYB	TYB	TYB	TYB	TYB	TYB	TYB	TYB
	· Total vol., µl (semen + ext.)	260	500	750	360	840	400	620	580	500	150	380
	· Dilution ratio	1:2	1:2	1:2.5	1:3	1:3	1:2	1:2	1:2	1:2	1:3	1:2
	· Semen + extender (µl)	130+130	250+250	300+450	120+240	280+(140+420)	200+200	310 + 310	290+290	250 + 250	50+100	190 + 190
	· % Motility/(AMI) [SMI], Chilled semen	-	-	-	-	15 / 5 (3.8) [7.5]	35 / 15 (17.5) [37.5]	50 / 25 (25) [45]	40 / 30 (20) [40]	-	10 / 5 (5) [15]	<5 / < 2 (1) [2]
		Freeze	Freeze	Freeze	Freeze	Freeze	Freeze	Freeze	Freeze	Freeze	Freeze	Freeze
	No. of straws cryopreserved	2	2	5	4	4	2	3	3	2	1	2
	· Freezed vol. (µl/ straw)	130	250	150	90	200	200	230	180	250	150	190
	· Freezed total sperm count	7.0x10⁶	1.06x10⁶	0.93x10⁶	5.85x10⁶	6.2x10⁶	1.1x10⁶	38.0x10⁶	9.1x10⁶	4.17x10⁶	1.1x10⁶	5.3x10⁶
	Post-thaw semen:	2020-06-03	2020-05-21	2020-05-18	2020-06-02	2020-05-21	2020-05-28	2020-05-19	2020-06-02		2020-07-22	2020-08-28
	Semen extender treatment	TYB	TYB	TYB	TYB	TYB	TYB	TYB	TYB	TYB	TYB	TYB
	% Motility / % Progressive (AMI) [SMI]	2 / 0 (0.5) [1]	0 / 0 (0) [0]	0 / 0 (0) [0]	1 / 1 (0.25) [0.5]	0 / 0 (0) [0]	0 / 0 (0) [0]	<5 / 1 (1.25) [2.5]	0 / 0 (0) [0]	-	0 / 0 (0) [0]	0 / 0 (0) [0]
	% Live (Eosin-Nigrosin stain)	0.109	0.072	0.028	0.2	0.049	0.568	0.15	0.013	-	0.4	0.068
	% Normal acrosome	0.328	0.152	0.096	0.343	0.165	0.205	0.234	0.21	-	0.247	0.553
	% Abnormal acrosome	0.672	0.848	0.904	0.657	0.835	0.795	0.766	0.79	-	0.753	0.447
	% Normal sperm	0.19	0.3524	0.468	0.17	0.1984	0.568	0.36	0.31	-	0.346	0.365
	% Abnormalities	0.81	0.648	0.532	0.83	0.802	0.432	0.64	0.69	-	65.4	63.5
	· Head defect - macrocephalic	4.2	0.88	0.67	0	0	0	0.67	1.7	-	0	0
	- microcephalic	1.2	0	0	0	0.79	0.52	0.67	0	-	2.3	3
	- round heads	4.8	0	0	0	0	1.04	0	0	-	0	3
	- bicephalic	0	0	0	0	0.79	0	0.67	0	-	0	0
	- tapering/narrow	0	0.88 (misshapen heads)	0.34 (misshapen heads)	0	0.4 (misshapen heads)	1.04 (misshapen heads)	0.67 (misshapen heads)	0	-	0	0.5
	- detached/headless	0	1.32	2.36	0	4.37	0	1	0	-	0	1.0 (misshapen heads)
	· Mid-piece defect - bent tail	22.1	6.61	2.69	22.7	9.92	3.65	2.67	15.7	-	18.6	5
	- proximal droplet	0	0	0	0	0.4 (abnormal mid-p)	5.21	0	0	-	0	3
	- distal droplet	0	0	0	0	0	0.52	0	0	-	0	0
	· Tail defect - bent tail	31.2	37.44	29.63	45	34.9	14.06	33	43	-	35.9	42.5
	- coiled tail	11.2	7.93	9.76	15.3	13.5	5.21	8.33	8.6	-	8.6	4.5
	- coiled tail tip	0	1.32	4.71	0	3.18	3.13	8	0	-	0	0
	- tightly coiled tail	6.3	0.44	1.01	0	0	2.08	2.33	0	-	0	0
	- double tail	0	0	0.34	0	0	0.52	0	0	-	0	1
	- others	0	7.93 (kink/irregular)	0	0	11.1 (kink/irregular	0	2.67 (kink/irregular)	0	-	0	0
	Comments:	Very good semen	Very good semen	Good semen	Very good semen	Good semen	Very good semen	Very good semen	Good semen	Good semen	Only fraction #3 good	Fraction #2 & #3 good
		quality with high	quality with high	quality with high	quality with high	quality with moderate	quality with moderate	quality with moderate	quality with	quality with moderate	semen quality with	semen quality with
		%motility & forward	%motility & forward	%motility & forward	%motility & forward	forward sperm.	forward sperm.	forward sperm.	moderate forward	forward sperm.	moderate forward	moderate forward
		sperm.	sperm but very low	sperm but moderate	sperm.				sperm.		sperm but insufficient	sperm.
			sperm count.	sperm count.							volume & sperm conc.
	Binturong 1 - Kudung	Project 2	Project 3	Project 4	Project 5	Project 6	Project 7	Project 8	Project 9	Project 18	Project 19	Project 20
	M/chip: 000728E706	2018-05-23	2018-06-22	2018-08-09	2018-09-21	2018-10-10	2018-11-21	2019-01-15	2019-02-20	2020-06-22	2020-07-16	2020-08-17
	Semen Collection Method	EE	EE	EE	EE	EE	EE	EE	EE	EE	EE	EE
	% Motility	80	83	80	90	85	90	80	85	75	90	53
	% Progressive	70	70	70	50	70	80	70	80	70	80	48
	Scale Score	3	3	3	3	3	4	3	4	3	4	2
	SMI (Sperm Motility Index)	70	71.5	70	75	75	85	70	82.5	67.5	85	46.5
	% Live	83.2	84.9	-	88.1	75.6	-	78	78	70	57.9	26.5
	% Normal sperm	19	19.7	33	30	25	34	31	16	33.9	24.8	42
	Concentration (x106 sperm/ml)	107.5	8.5	85.5	195	108.8	11	168	94	33.38	34	56.4
	pH	8.5	9	9	8	9	9	9	6.0 & 8.0	8.5	8.5	9
	Comment		Fraction #1 & #2				Fraction #1 & #2	Fraction #2 - #5	Fraction #2 - #4
													Project 20
													2020-08-17
													1
													Firm / Firm
													2
													0.95
													1.64
													1.38
													1.52868
													1.1
													1.69
													1.43
													1.8901
													3.41878
													-
													0.125
	Testicle consistency score:	1	2	3	4	5
	Testicle consistency:	Hard / Very firm	Firm	Moderate	Soft	Very soft / Flacid
	Testicular Measurement	0.711
1	Binturong 1 : KUDUNG	Project 2	Project 3	Project 4	Project 5	Project 6	Project 7	Project 8	Project 9	Project 17	Project 18	Project 19
	Location: Lok Kawi Wildlife Park, KK	2018-05-22	2018-06-22	2018-08-09	2018-09-21	2018-10-10	2018-11-21	2019-01-15	2019-02-20	2020-03-07	2020-06-22	2020-07-16
	Measurement: Yes = 1 / No = 0	1	0	0	1	0	1	1	1	0	1	1
	Testicle consistency: Right / Left	Firm / Firm	-	-	Firm / Firm	-	Firm / Firm	Firm / Firm	Firm / Firm	-	Soft/Moderate	Firm / Firm
	Testicle consistency score:	2	-	-	2	-	2	2	2	-	3.5	2
	Right Testis: Length (L) cm	1.305	-	-	1.56	-	1.76	1.69	1.73	-	1.49	1.49
	Width (W) cm	1.212	-	-	1.26	-	1.19	1.3	0.88	-	1.12	0.8
	Heighth (H) cm	1.212	-	-	1.06	-	1.01	1.05	0.88	-	1.34	1.08
	Volume (LxWxHx0.711)	1.36297	-	-	1.48139	-	1.50401	1.64017	0.952535	-	1.58993	0.915313
	Left Testis: Length (L) cm	1.284	-	-	1.68	-	1.73	1.84	1.85	-	1.68	1.84
	Width (W) cm	1.562	-	-	1.28	-	1	1.26	0.91	-	1.29
	Heighth (H) cm	1.562	-	-	1.09	-	1.11	1.21	0.91	-	1.19	1.1
	Volume (LxWxHx0.711)	2.22739	-	-	1.66654	-	1.36533	1.99454	1.08924	-	1.83365	1.31
	Total volume (cm³)	3.59036	-	-	3.14793	-	2.86934	3.63471	2.04178	-	3.42358	2.22531
	Circumference (cm)	-	-	-	-	-	-	-	-	-	-	-
	Skin (cm)	0.238	-	-	0.12	-	0.16	0.08	0.13	-	0.14	0.06
	Testicular Measurement
2	Binturong 2 : LONGPASIA	Project 13	Project 16	Project 17	Project 18	Project 19	Project	Project	Project	Project
	Location: Lok Kawi Wildlife Park, KK	2019-07-16	2020-02-11	2020-03-07	2020-06-22	2019-07-16
	Measurement: Yes = 1 / No = 0	1	1	1	1	1
	Testicle consistency: Right / Left	Firm / Firm	Firm / Firm	Firm / Firm	Moderate / Firm	Firm / Firm
	Testicle consistency score:	2	2	2	3/2	2
	Right Testis: Length (L) cm	2.28	1.73	1.7	1.7	1.36
	Width (W) cm	1.652	0.85	0.98	0.98	0.89
	Heighth (H) cm	1.652	0.85	0.98	0.98	1.09
	Volume (LxWxHx0.711)	4.4241	0.888697	1.16084	1.16084	0.938048
	Left Testis: Length (L) cm	2.35	1.74	1.91	1.91	1.56
	Width (W) cm	1.68	0.98	1.03	1.03	1.06
	Heighth (H) cm	1.68	0.98	1.03	1.03	0.96
	Volume (LxWxHx0.711)	4.71581	1.18815	1.44071	1.44071	1.12868
	Total volume (cm³)	9.1399	2.07685	2.60155	2.60155	2.06673
	Circumference (cm)	-	-	-	-	-
	Skin (cm)	0.145	0.055	0.125	0.13	0.13

## Sheet: Binturong 2
	Binturong 2 : Longpasia	Project 13	Project 16	Project 17	Project 18	Project 19
	Location: Lok Kawi Wildlife Park, KK	2019-07-16	2020-02-11	2020-03-07	2020-06-22	2019-07-16
	Status: Captive / Age	Adult	Adult	Adult	Adult	8 yrs
	Body weight (kg)	12.9	12	11	11	11
	EE: Seager Model 14, Probe size: 2.2 cm
	EE - 1st stimulation - 10x cycle	2V, 3V & 4V	3V, 5V & 5V	2V - 7x & 3V - 14x	3V, 4V & 5V	3V, 4V & 5V
	2nd stimulation - 10x cycle	3V, 4V & 5V	-	-	4V, 5V & 6V	3V & 4V
	3rd stimulation - 10x cycle	-	-	-	-	-
	4th stimulation - 10x cycle	-	-	-	-	-
	Semen color	Light pale white	Light pale white/Very light yellowish	Very light yellowish	Clear	Clear
	pH	8.5	8	7.5	6, 7.5, 8 & 8.5	6.0 & 6.5
	Semen total volume (µl)	180	#2 & #3, 60	140	#4-6; 220	-
	Fraction 1 (µl)	50	350	20	400	40
	Fraction 2 (µl)	80	55	120	600	70
	Fraction 3 (µl)	60	small droplet, 5	-	20	60
	Fraction 4 (µl)	-	-	-	170	1500
	Fraction 5 (µl)	-	-	-	20	200
	Fraction 6 (µl)	-	-	-	30	#6=150, #7=1ml, #8=50
	% Motility / % Progressive (AMI) [SMI]	70/40 (52.5) [65]	#2, 70/40 (35) [55]	6/1 (1.5) [3]	40 / 5 (12.5) [30]	No sperm/Dead sperm
	Fraction 1 (%)	70/40 (62.5) [65], mod.	Dead sperm, v. few	20/5 (5) [10]	No sperm	0 / 0 (0) [0]
	Fraction 2 (%)	70/40 (52.5) [65], few	70/40 (35) [55], mod.	5/1 (1.25) [2.5]	0 / 0 (0) [0]	No sperm
	Fraction 3 (%)	80/40 (60) [70], mod.	20/<10 (5) [10], few	-	0 / 0 (0) [0]	0 / 0 (0) [0]
	Fraction 4 (%)	-	-	-	50 / <5 (12.5) [30]	No sperm
	Fraction 5 (%)	-	-	-	20 / 15 (5) [20]	20 / 0 (5) [10]
	Fraction 6 (%)	-	-	-	15 / 7 (3.5) [7.5]	0 / 0 (0) [0]
	% Live (Eosin-Nigrosin stain)	57.9	-	11.8	17.6	13.3
	Morphology (Diff-Quik stain)
	% Normal acrosome	-	-	-	-	0.601
	% Abnormal acrosome	-	-	-	-	0.399
	% Normal sperm	0.248	-	0.456	-	0.178
	% Abnormalities	0.752	-	0.544	-	0.822
	· Head defect - macrocephalic	0	-	0	-	0
	- microcephalic	4.5	-	0	-	0.2
	- bicephalic	0	-	0	-	0
	· Mid-piece defect - bent tail	8.9	-	6.3	-	25.5
	· Tail defect – bent	58.4	-	28.6	-	30.5
	– coiled	1.5	-	19.5	-	26
	– tightly coiled	1.5	-	0	-	0
	– double tail	0.5	-	0	-	0
	Concentration (x106 sperm/ml)	34	5.8	5.8	1.23	1.23
	Semen extender:	TYB	-	-	-	-
	· Total vol., µl (semen + ext.)	360	-	-	-	-
	· Dilution ratio	1:2	-	-	-	-
	· Semen + extender (µl)	180 + 180	-	-	-	-
	· % Motility/(AMI) [SMI], Chilled semen	10/<3 (2.5) [5]	-	-	-	-
	No. of straws cryopreserved	2	0	0	0	0
	· Freezed vol. (µl/ straw)	180	-	-	-	-
	· Freezed total sperm count	3.06x10⁶	-	-	-	-
	Post-thaw semen:	2020-05-28	-	-	-	-
	Semen extender treatment	TYB	-	-	-	-
	% Motility / % Progressive (AMI) [SMI]	0 / 0 (0) [0]	-	-	-	-
	% Live (Eosin-Nigrosin stain)	0.64	-	-	-	-
	% Normal acrosome	0.53	-	-	-	-
	% Abnormal acrosome	0.47	-	-	-	-
	% Normal sperm	0.544	-	-	-	-
	% Abnormalities	0.456	-	-	-	-
	· Head defect - macrocephalic	2.28	-	-	-	-
	- microcephalic	0.76	-	-	-	-
	- round heads	0.38	-	-	-	-
	- bicephalic	0.38	-	-	-	-
	- tapering/narrow	7.98	-	-	-	-
	- detached/headless	2.28	-	-	-	-
	- misshapen heads	0.76	-	-	-	-
	· Mid-piece defect - bent tail	6.08	-	-	-	-
	- proximal droplet	4.18	-	-	-	-
	- distal droplet	0	-	-	-	-
	· Tail defect - bent tail	16.35	-	-	-	-
	- coiled tail	1.9	-	-	-	-
	- coiled tail tip	1.14	-	-	-	-
	- tightly coiled tail	0.38	-	-	-	-
	- double tail	0.38	-	-	-	-
	- others	0	-	-	-	-
	Comments:	Semen quality is fair.	Poor semen quality.	Poor semen quality.	Poor semen quality.	Very poor semen
			#1 might be contami-	Both fractions might	Fraction #1 & #2	quality.
			nated with urine.	be contaminated with	contaminated with
			Sperm conc. is low &	urine. Sperm conc. is	urine.
			insuficient semen vol.	low &insuficient
				semen vol.
	Binturong 2 - Longpasia	Project 13	Project 16	Project 17	Project 18	Project 19
	M/chip:	2019-07-16	2020-02-11	2020-03-07	2020-06-22	2019-07-16
	Semen Collection Method	EE	EE	EE	EE	EE
	% Motility	70	70	6	40	20
	% Progressive	40	40	1	5	0
	Scale Score	3	2	1	1	1
	SMI (Sperm Motility Index)	65	55	3	30	10
	% Live	57.9	-	11.8	17.6	13.3
	% Normal sperm	24.8	-	45.6	-	17.8
	Concentration (x106 sperm/ml)	34	5.8	5.8	0.95	1.23
	pH	8.5	8	7.5	7.5. 8.0 & 8.5	6
	Comment		Reject	Reject	Reject	Reject

## Sheet: Post-thawing
	Animal ID	Binturong 1	Binturong 1	Binturong 1	Binturong 1	Binturong 1	Binturong 1		Binturong 2
	Collection Date	2019-01-15	2018-11-21	2018-10-10	2018-09-09	2020-10-10	2018-05-23		2020-07-16
	Post Thawed Date	2020-10-21	2020-10-28	2020-11-26	2020-12-02	2020-12-02	2020-12-02		2020-10-21
	% Live&Dead(Eosin-Nigrosin)
	Live	20.5	15.6	1	3.5	18.6	9.9		4.5
	Dead	79.5	84.4	99	96.5	81.4	90.1		95.5
	%Acrosome Defects
	Intact Acrosome	16.5	21	36.5	13	10.9	16		74.5
	Ruffled	3	1.4	21	27.5	7	6.5		0
	Incomplete	34	52.3	6.5	45.5	18	16.5		13.5
	Lost	46.5	25.2	36	14	64.1	61		12
	%Morphology Defects
	Normal Sperm	36.3	56.7	41.5	49.3	59	45		54.4
	Macrocephalic Head	0	0	0	4.5	1	0		2.28
	Microscephalic Head	0	0.52	0.5	2.3	2.5	1.5		0.76
	Pyrifom Head	0	0	0	4.4	1.5	1		7.98
	Round Head	0	1.04	0	0	1.5	2		0.38
	Bicephalic Head	0	0	0	0	0	0		0
	Misshead	0	0	0	4.9	3	2.5		2.28
	Proximal Droplet	0	5.21	0	2.7	1.5	1.5		4.18
	Distal Droplet	0	0.52	0	0	0	0		0
	Midpiece Bent	8.6	3.65	5.5	7.2	3.5	6		6.08
	Bent Tail	36.5	14.06	46.5	23	16	25.5		16.35
	Coiled Tail	18.6	5.21	6	4.5	5	15		3.04
	Tighly Coiled Tail	0	0	0	0	5.5	0		0.38
	Double Tail	0	0	0	0	0	0		0
	%Membrane Integrity
	Swirls (Intactl)	14	12	7	6.4	89.5	5
	Non Swirls (Not Intact)	86	88	93	93.6	10.5	95		96
	% Motility/Progressive
	Motility	18	10	0	0	12	2		1
	Progressive	5	3	0	0	7	1		0
	AMI Score	2	1	0	0	1	1		0
